# Supplementary material for: Antibody-Mediated Protein Knockdown Reveals Distal-less Functions for Eyespots and Parafocal Elements in Butterfly Wing Color Pattern Development
Source: Cells. 2024 Sep 2;13(17):1476. doi: 10.3390/cells13171476 (PMC11394314; doi:10.3390/cells13171476)
Supplement: Supplementary file 1 [file cells-13-01476-s001.zip]

Archive with 6 entries (6 files):
- Supplementary file 6, Anti-spike antibody injection both sexes.pdf
- Supplementary file 5, Anti-Dll antibody injection both sexes.pdf
- Supplementary file 4, Anti-spike antibody sandwich male.pdf
- Supplementary file 2, Anti-Dll antibody sandwitch male.pdf
- Supplementary file 3, Anti-spike antibody sandwich female.pdf
- Supplementary file 1, Anti-Dll antibody sandwitch female.pdf
